# Supplementary material for: Geomagnetic reversal rates following Palaeozoic superchrons have a fast restart mechanism
Source: Nat Commun. 2016 Aug 30;7:12507. doi: 10.1038/ncomms12507 (PMC5013562; doi:10.1038/ncomms12507)
Supplement: Supplementary Data 1 — Excel file with source data, and notes on its use [file ncomms12507-s2.xlsx]

## Sheet: late_Ordovician
late Ordovician magnetostratigraphy
																									Table M.3: optimised and scaled T(j,i) values using solver function										Table M.4- Optimised composite
		Table M.1: coreldraw mm H(j,i) showing chron positions on manual drawn chart											Table M.2: Scaled H(j,i) values anchored to points in blue												Calculated, and scaled values using fixed values in blue										Chron	no. sections	median chron	SD of position	Chron
		position of the base of each chron					values anchored to base of OR3n, and OR10n																												Deviation		position		Duration
	chron	Mojcza	L-Gullhogen	U-Gullhogen	U-Rozkhova	l-Rozkhova	Moyero	Kudrino	Polovinka	Alexeeva	chron		Mojcza	L-Gullhogen	U-Gullhogen	U-Rozkhova	l-Rozkhova	Moyero	Kudrino	Polovinka	Alexeeva	chron			Mojcza	L-Gullhogen	U-Gullhogen	U-Rozkhova	l-Rozkhova	Moyero	Kudrino	Polovinka	Alexeeva	chron	En	Ni	Pi	sT (not myrs)
	UO1r				160.651						UO1r					1.17492						UO1r		UO1r				1.07349						UO1r			1.07349
	UO1n2n				149.007						UO1n2n					1						UO1n2n		UO1n2n				1						UO1n2n			1		0.0734946
	UO1n.1r				147.365					147.098	UO1n.1r					0.975333					0.971322	UO1n.1r		UO1n.1r				0.989636					0.984845	UO1n.1r	5.73741e-06	2	0.987241	0.00338745	0.0127593
	UO1n.1n	143.897			143.698			147.21		145.79	UO1n.1n		0.923235			0.920246			0.973005		0.951673	UO1n.1n		UO1n.1n	0.982118			0.966491			0.95826		0.975972	UO1n.1n	8.26588e-05	4	0.971231	0.0104982	0.0160093
	MO2r.2r	127.874			140.263			144.651			MO2r.2r		0.68253			0.868644			0.934562			MO2r.2r		MO2r.2r	0.924607			0.94481			0.944048			MO2r.2r	8.7411e-05	3	0.944048	0.0114506	0.0271832
	MO2r.1n	125.832			137.9			143.434			MO2r.1n		0.651855			0.833146			0.91628			MO2r.1n		MO2r.1n	0.917278			0.929895			0.93729			MO2r.1n	6.82619e-05	3	0.929895	0.0101189	0.0141534
	MO2r	119.16		125.907	131.591			131.427			MO2r		0.551625		0.652981	0.738369			0.735905			MO2r		MO2r	0.89333		0.880892	0.890074			0.870608			MO2r	7.81595e-05	4	0.885483	0.0102085	0.044412
	MO2n.2n	116.288		124.234	127.758			130.199			MO2n.2n		0.50848		0.627849	0.680788			0.717458			MO2n.2n		MO2n.2n	0.883022		0.874963	0.865881			0.863788			MO2n.2n	5.87764e-05	4	0.870422	0.0088526	0.0150609
	MO2n.1r				126.44			129.71			MO2n.1r					0.660988			0.710112			MO2n.1r		MO2n.1r				0.857562			0.861073			MO2n.1r	3.08212e-06	2	0.859317	0.00248279	0.0111048
	MO2n.1n							128.292			MO2n.1n								0.68881			MO2n.1n		MO2n.1n							0.853198			MO2n.1n	0	1	0.853198		0.00611932
	MO1r.2r							126.007			MO1r.2r								0.654483			MO1r.2r		MO1r.2r							0.840508			MO1r.2r	0	1	0.840508		0.0126898
	MO1r.1n		114.061					124.829			MO1r.1n			0.475025					0.636787			MO1r.1n		MO1r.1n		0.824722					0.833966			MO1r.1n	2.13647e-05	2	0.829344	0.00653678	0.0111643
	MO1r		105.835				106.466		106.884		MO1r			0.35145				0.36093		0.367209		MO1r		MO1r		0.559624				0.603407		0.548965		MO1r	0.000554937	3	0.559624	0.0288514	0.26972
	MO1n.2n		105.285				103.268		105.775		MO1n.2n			0.343188				0.312888		0.350549		MO1n.2n		MO1n.2n		0.541899				0.494396		0.5287		MO1n.2n	0.000400834	3	0.5287	0.0245204	0.0309236
	MO1n.1r		102.709			101.161	100.699		101.477		MO1n.1r			0.30449			0.281235	0.274295		0.285983		MO1n.1r		MO1n.1r		0.458882			0.425503	0.406826		0.450161		MO1n.1r	0.00042093	4	0.437832	0.0236905	0.090868
	MO1n.1n		99.64			99.92	99.833		99.364		MO1n.1n			0.258386			0.262593	0.261286		0.25424		MO1n.1n		MO1n.1n		0.359978			0.397297	0.377306		0.411549		MO1n.1n	0.000382988	4	0.387302	0.0225976	0.0505303
	LO3r.3r						95.44		88.771		LO3r.3r							0.195292		0.0951072		LO3r.3r		LO3r.3r						0.227562		0.217979		LO3r.3r	2.2956e-05	2	0.22277	0.00677583	0.164531
	LO1r.2n						95.14		87.594		LO1r.2n							0.190785		0.0774258		LO1r.2n		LO1r.2n						0.217335		0.196471		LO1r.2n	0.000108828	2	0.206903	0.0147532	0.015867
	LO1r.2r					83.04			77.948		LO1r.2r						0.00901348			-0.0674809		LO1r.2r		LO1r.2r					0.0136372			0.0202061		LO1r.2r	1.07877e-05	2	0.0169217	0.00464494	0.189982
	LO1r.1n					82.44			77.039		LO1r.1n						0			-0.0811363		LO1r.1n		LO1r.1n					0			0.0035956		LO1r.1n	3.23209e-06	2	0.0017978	0.00254247	0.0151239
																								func type	Linear	linear	linear	linear	linear	linear	linear	linear	linear
	top		114.511	151.666		103.575	109.219	152.206	109.161	147.569		top		0.481785	1.03994		0.3175	0.402286	1.04806	0.401415	0.978398		top	constraints		0.839224	0.972174		0.48037	0.697249	0.986005	0.590574	0.988041		Etot=
	base	115.494		114.511	125.803			116.422		132.451		base	0.496552		0.481785	0.651419			0.510493		0.751288		base		0.880172		0.840508	0.853541			0.787277		0.885483		0.00231094
	mid1			144.81								mid1			0.936951								mid				0.947878								being minimise by solver
																							lj		0	0	0	0	0	0	0	0	0
																							bj	( c )	0.761532	-0.194324	0.726858	0.579842	0	-0.215571	0.598557	0.10229	0.546217
													constraints using section top: L-Rozkhova <MO2n1.n; Kudrino <UO1n.1r										aj	(m)	0.238926	2.14524	0.235893	0.420158	1.51298	2.26908	0.369682	1.21641	0.451579
													Constraints using section base: U. Gullhogen >MO1r.2r;Kudrino >MO1r.2r; Alexeeva >MO2r
													Constraints mid section: U Gullhogen base Dalby-N >UO1n.1n																						Ds
																								Dj	0.351735	0.174786	0.249686	0.0799642	0.0901933	0.192211	0.188028	0.0703844	0.371639		0.196514
																					geomean of chron durat.			Gj	0.0210367	0.0532353	0.0258628	0.0178779	0.0602677	0.0681268	0.0150521	0.0641631	0.0142922								this plot is like fig. 5. It shows the scatter in the y-axis related to the section Tj,I values
		Stages																			Tp is prob for paired t-test, 2 -tailed			Tp	0.983554	0.95849	0.996553	0.731944	0.712996	0.82836	0.39173	0.649734	0.797837								in Table M3.
		1) enter data into Table M1, from a correlation chart, or meter scales																																							Good models should have mimimum scatter in the y-axis data
		2) scale the values in Table M.1 into Table M.2, using a suitable upper and lower scale																			Regressive eqn
		3) Set up the calculated Table M3. based on the rate constants in pink, based on data in Table M.2																			strat pos= beta+alpha/expondist(pos,lambda,FALSE); lambda and alpha>0
		4) adjust the values of the rate constants, so that the plot on RHS of Pi against Tj,I looks reasonable																			Transgressive Eqn
		5) Decide what section base,top and mid constraints may apply to the sections- add to tables M1 and M2.																			strat pos=beta+alpha*expondist(pos,lambda,TRUE), lambda>0
		6) apply constraint calculations to table M.3 using the rate constants
		7) Set up the Table M4, and the calculation of Etot, Ds, Dj and Tp
		8) Run solver to minimise Etot, by adjusting the rate constants, subject to the section constraints, and those in blue in Table M.3 giving 0 and 1.0 range
		9) Adjust the formulas in Table M.3 to change the rate transformations, and re-run 8)																						Colour key
																								Etot= value to minimise
																								Rate transformation constants
																								Possible constraints
																								One in orange are constraints at limits
			This is the solver settings for this
			data using U-Gullhogen base >MO1r.2r																					Ones in green are the summary statistics of the fit
			and Alexeeva base >MO2r (orange cells)																					Ones in Mauve are the optimised composite
			The 1 and 0 constraints are the
			cells shown in blue
			changing cells are the rate constants
			in pink
			target cell is the Etot value

## Sheet: Permian
Check out the simpler Ordovcian dataset first, which uses only constant rate functions																															Section number, j=1 to N				Number of chrons in each section=Nj									We use Medians, since small chron sets
																		fixed points, which act as minimum constraints, to control total height													chron number, i= GU1n (1) to K				Number of sections contributing to each chron=Ni							Table R. 4: Final composite GPTS in scaled-units
			Data from the Russian sections																																								No. sections	Median	sd	Final
			Russian		Table R.1: H(j,i) for the non-marine permian, showing corel mm of chron positions												Table R.2:	Scaled H(j,i) values to 0 to 1 using the fixed points marked in blue													Table R.3											En		chron	of position	chron
			Chron																												Optimised and transformed T(j,i) values using solver function											devsq()/Ni	Ni	position	sT (not Ma)	duration
				chron	Khei-yaga	Murygino	Monastyrki	Boyevaya	Tuyembetka	Sambullak	Tetyushi	Cherumuska	Sukhona	Pizhma	Oparino		chron	Khei-yaga	Murygino	Monastyrki	Boyevaya	Tuyembetka	Sambullak	Tetyushi	Cherumuska	Sukhona	Pizhma	Oparino	chron		Khei-yaga	Murygino	Monastyrki	Boyevaya	Tuyembetka	Sambullak	Tetyushi	Cherumuska	Sukhona	Pizhma	Oparino			(Pi)			chron
			n2R3P	LP2n.3n				227.332		229.27					228.61		LP2n.3n				0.990432		1.00494					1	LP2n.3n					0.937544		1.03029					1	0.00149113	3	1	0.0472937		LP2n.3n
			r2R3P	LP2n.2r				222.34	223.25	218.77			222.14		218.887		LP2n.2r				0.95306	0.959872	0.926333			0.951562		0.927209	LP2n.2r					0.905638	0.911837	0.911157			0.907761		0.914005	8.95379e-06	5	0.911157	0.00334548	0.088843	LP2n.2r
			N1R3P	LP2n.2n				218.19	220.74	216.26			216.983	213.45	216.14		LP2n.2n				0.921991	0.941081	0.907542			0.912955	0.886505	0.906644	LP2n.2n					0.879113	0.894898	0.882678			0.873879	0.89034	0.88971	5.20529e-05	6	0.886194	0.00790338	0.0249629	LP2n.2n
			R3P	LP2n.1r				213.46	213.06	213.32			211.343	210.99	211.36		LP2n.1r				0.88658	0.883585	0.885532			0.870731	0.868088	0.870858	LP2n.1r					0.848881	0.84307	0.849321			0.836825	0.863543	0.847433	6.55711e-05	6	0.848157	0.00887048	0.0380369	LP2n.1r
			n2N2P	LP1n.1n				207.224	206.898								LP1n.1n				0.839894	0.837453							LP1n.1n					0.809024	0.801486							1.42043e-05	2	0.805255	0.00532998	0.0429025	LP1n.1n
			rN2P	LP1r				194.743	194.5								LP1r				0.746455	0.744636							LP1r					0.729251	0.717819							3.2676e-05	2	0.723535	0.00808406	0.0817199	LP1r
			n1N2P	LP1n					190.888				192.04	192.19	192.13		LP1n					0.717595				0.726219	0.727342	0.726893	LP1n						0.693443				0.710006	0.658755	0.677355	0.000360938	4	0.685399	0.0219374	0.0381359	LP1n
	fixed at 144.342		R2P	LP0r		144.192	144.342	144.562					144.62	170.66			LP0r		0.368006	0.369129	0.370776					0.37121	0.566158		LP0r			0.409513	0.402979	0.408518					0.39846	0.42423		7.58916e-05	5	0.408518	0.00973984	0.276881	LP0r
			N1P	GU3n		102.373	115.082				114.87	115.08					GU3n		0.0549284	0.150074				0.148487	0.150059				GU3n			0.133298	0.163836				0.146134	0.142669				0.000122409	4	0.144402	0.0127754	0.264116	GU3n
			NRP	GU2r.2r			110.941				113.57	113.33					GU2r.2r			0.119073				0.138755	0.136958				GU2r.2r				0.129992				0.136793	0.129636				1.08457e-05	3	0.129992	0.00403343	0.0144098	GU2r.2r
			NRP	GU2r.1n			108.678				109.44	111.64					GU2r.1n			0.102131				0.107835	0.124306				GU2r.1n				0.111496				0.107117	0.117051				1.65216e-05	3	0.111496	0.00497819	0.0184955	GU2r.1n
			NRP	GU2r	101.516	100.931	107.243				108.92	109.83					GU2r	0.0485124	0.0441328	0.0913875				0.103942	0.110755				GU2r		0.0964874	0.107592	0.099768				0.103381	0.103571				1.4178e-05	5	0.103381	0.00420982	0.00811534	GU2r
			NRP	GU2n	98.824	98.168	98.353				99.25	101.907					GU2n	0.0283588	0.0234477	0.0248327				0.0315481	0.0514397				GU2n		0.0515093	0.0521401	0.0271099				0.0338975	0.0445676				9.74172e-05	5	0.0445676	0.011035	0.0588134	GU2n
			NRP	GU1r.2r								101					GU1r.2r								0.0446494				GU1r.2r									0.037813						0.037813		0.00675456	GU1r.2r
			NRP	GU1r.1n								99.33					GU1r.1n								0.032147				GU1r.1n									0.0253763						0.0253763		0.0124367	GU1r.1n
			NRP	GU1r	96.646	97.161	96.04				96.15	97.31					GU1r	0.0120532	0.0159088	0.00751643				0.00833995	0.0170243				GU1r		0.0151191	0.0296989	0.00820571				0.0116225	0.0103331				5.90841e-05	5	0.0116225	0.0085939	0.0137538	GU1r
			NRP	GU1n	95.062	95.04	95.036				95.01	95.09					GU1n	0.000194649	2.99459e-05	0				-0.000194649	0.00040427				GU1n		-0.0113465	-0.0219192	0				0.00343108	-0.00619959				7.99419e-05	5	-0.00619959	0.00999637	0.0178221	GU1n
	constraint, top, base of section							mid			137.564		229.86	146.28							0.69509			0.318385		1.00936	0.383638		constraint					0.685399			0.309201		0.95848	0.158659
		mid-section						187.882			top		top	base																rate const		Transgre		Transgree
														top=216.2							Regressive eqn									lj		7.482		7.22894e-06
																					strat pos= beta+alpha/expondist(pos,lambda,FALSE); lambda >0									bj	-0.0117809	-0.0220225	0	0.0919703	0.04659	-0.492735	0.0036179	-0.00660174	0.0726963	-0.39954	-0.181388
																					Transgressive Eqn									aj	2.23177	0.460899	1.0917	118101	0.901418	1.51554	0.959791	0.994744	0.877572	1.45502	1.18139
																					strat pos=beta+alpha*expondist(pos,lambda,TRUE), lambda>0									Constants determined by solver, that minimise Etot											Etot=	0.00101069
																														constraints from section top at Tetyushi (<LP0r), bot Pizhma (>GU3n), top Sukhona (<LP2n.3n)											red= value minimised by solver
					The final mid-late Permian GPTS combines these datasets into one																									mid-sec constraints: base N2P sampled at Boyevaya >= LP1n
																															sqrt(squared deviations from median chron position)/k chrons in section/ geomean of chron duration for that section											Ds	(= average deviation per chron, per unit of psuedo scale)
																														Dj	0.208967	0.122971	0.129151	0.160532	0.0617368	0.231935	0.10593	0.0361044	0.128119	0.206114	0.0728654	0.13313
																											geomean of chron durat.			Gj	0.0184944	0.0452247	0.0350548	0.0658978	0.0473563	0.0438572	0.0260931	0.0206802	0.0616524	0.0562707	0.0423511
																							(we exclude fixed pts for Tp)				Tp is prob for paired t-test, 2 -tailed			Tp	0.912099	0.899676	0.72764	0.344721	0.86506	0.438198	0.867291	0.716062	0.737482	0.84305	0.835153
																															we don’t use base of LP1n at Boyevaya Gora, directly, only as a constraint
																							Tp, is small, if reject Null hypothsis, that diff=0; i.e. want >0.05
																															We use base Monastyrk and top Oparino to scale, since both have detailed sampling
																															Only Murygino uses a transgressive-function, could apply to Khei-yaga, but too short
																															NB may have to solve several times to come to stable solution
					Example data from the marine Permian chart																										no advantage in setting Khei-yaga to transgressive func
					we only use part, since Capitanian and older is poorly defined
					also, hiatus top capitanian at Wulong and Nammal & w. texas
					Table M.1: coreldraw mm, H(j,i) showing chron positions on manual drawn chart							Table M.2: Scaled H(j,i) values anchored to points in blue									Table M.3: optimised and scaled T(j,i) values using solver function								Chron	no. sections	median chron	SD of position			Final Chron
					Only use data part inside bold border							values anchored to base of MP3r, and expressed as proportion of nammal MP3r to LT1n at shangsi									Calculated, and scaled values using fixed values in blue								Deviation		position	sT (not Ma)			Duration
				chron	w.texas	Linsui	wulong	shangsi	taiyuan	nammal	abedah	w.texas	Linsui	Wulong	shangsi	taiyuan	nammal	abedah				w.texas	Linsui	wulong	shangsi	taiyuan	Nammal	abedah	En	Ni	Pi
				LT1n			249.396	244.021						1.06103	1				LT1n					1.00804	1				1.61706e-05	2	1.00402	0.00568693			0.120676	LT1n.1n
				LP3r			246.102	241.684		241.061	241.45			1.02363	0.973465		1.16639	0.970808	LP3r					0.947572	0.976925		0.93879	0.952443	0.000200149	4	0.952443	0.0960616			0.0515781	LP3r
				LP3n			245.38	239.893		238.576	240.175			1.01543	0.953129		1.13817	0.956331	LP3n					0.934665	0.959241		0.918024	0.939532	0.000215902	4	0.939532	0.0907782			0.0129113	LP3n
				LP2r		230.655	239.06	231.495		230.525	230.302		0.848236	0.94367	0.857774		1.04676	0.844228	LP2r				0.801213	0.826774	0.87632		0.850743	0.839553	0.000621648	5	0.845148	0.0884374			0.0943838	LP2r
				LP2n.3n	211.337	222.285					225.183	0.62889	0.753199					0.786104	LP2n.3n			0.814003	0.771092					0.787716	0.00031208	3	0.787716	0.0216361			0.0574325	LP2n.3n
				LP2n.2r	208.93	220.664					222.965	0.60156	0.734794					0.76092	LP2n.2r			0.765984	0.764374					0.765255	4.33403e-07	3	0.765255	0.00080629			0.0224605	LP2n.2r
				LP2n.2n	205.49	217.12					218.54	0.562501	0.694553					0.710677	LP2n.2n			0.697357	0.74855					0.720445	0.000438178	3	0.720445	0.0256372			0.0448097	LP2n.2n
				LP2n.1r	204.23	213.727					217.69	0.548194	0.656028					0.701025	LP2n.1r			0.67222	0.731813					0.711838	0.000613319	3	0.711838	0.0303311			0.00860751	LP2n.1r
				LP1n.1n	201.884	201.173		203.864				0.521556	0.513483		0.544038				LP1n.1n			0.625419	0.65356		0.603494				0.000419912	3	0.625419	0.0322023			0.0864194	LP1n.1n
				LP1r	199.12	185.875		197.705				0.490173	0.339783		0.474106				LP1r			0.570278	0.510928		0.542681				0.000588015	3	0.542681	0.026951			0.0827379	LP1r
				LP1n.2n		181.356			183.663	189.224			0.288472			0.314667	0.577809		LP1n.2n				0.455332			0.476509	0.505599		0.000424599	3	0.491054	0.0221929			0.0516269	LP1n.2n
				LP1n.1r		180.722			182.122	188.08			0.281273			0.297169	0.564819		LP1n.1r				0.446939			0.458669	0.496039		0.000438316	3	0.477354	0.127599			0.0136999	LP1n.1r
				LP1n.1n	191.02	178.74	214.63	185.964	178.892	179.083		0.398201	0.258768	0.666281	0.340793	0.260494	0.462663		LP1n.1n			0.408685	0.419692	0.484834	0.426751	0.421277	0.420852		0.00062282	6	0.421277	0.0277848			0.0560773	LP1n.1n
				LP0r.2r	185.44	171.802	191.44	168.391		157.313		0.334843	0.179991	0.40297	0.141261		0.215476		LP0r.2r			0.297366	0.311114	0.247763	0.253237		0.238925		0.000835981	5	0.275302	0.0364098			0.145975	LP0r.2r
				LP0r.1n	184.08	170.929	189.15	166.481		156.268		0.319401	0.170079	0.376969	0.119574		0.203611		LP0r.1n			0.270235	0.295855	0.228046	0.234378		0.230192		0.00072306	5	0.252306	0.0333039			0.0229953	LP0r.1n
				LP0r	170.56		155.95	148.332	143.406	139.171		0.165889		0	-0.0864984	-0.142431			LP0r			0.000515104		9.40379e-09	0.0551768	0.0104682			0.00051501	4	0.0104682	0.0262046			0.241838	LP01r
				GU3n			137.63	112.472	133.763	126.846		top			-0.49367	0.379569	1.19178	1.01578	GU3n	top	constraints					0.542681	0.957476	0.992554
				GU2r.2r	135.61							base	0.0196319				0.00948326	0.604126	GU2r.2r	base			0.0104682				0.0873157	0.625419
				GU2r.1n								mid			-0.225841				GU2r.1n		func type:-	Linear	Trans	Regress	linear	linear	Linear	Linear
				GU2r	none of these in this box			102.94	118.356	122.075		Regressive eqn							GU2r						1.20861				LT1n.2n		1.20861					LT1n.2n	chrons
				GU2n	used for marine model			89.517	111.695			strat pos= beta+alpha/expondist(pos,lambda,FALSE); lambda >0							GU2n						1.1247				LT1n.1r		1.1247				0.0839084	LT1n.1r	not used
				GU1r					92.312			Transgressive Eqn							GU1r				0.70909					0.691727	UP3n.2n		0.700408				0.0114298	UP3n.2n	in model
				GU1n	106.17				83.765			strat pos=beta+alpha*expondist(pos,lambda,TRUE), lambda>0							GU1n				0.705763					0.684648	UP3n.1r		0.695206				0.00520246	UP3n.1r	but calculated
					top				189.379	243.297	245.411	we choose Wulong base LP0r, as it has the best defined (others bigger gaps, or hiatus)									func. Const
					base	157.679				97.976	209.156	we choose base of LT1n at Shangsi, since its best defined									lj		2.52973	1.16056
					mid			136.06				Base of LP0r is hiatus at Nammal, so use as constraint only									bj	-0.29095	-0.0354376	-0.41552	0.130396	0.155685	0.0803361	0.0866289
												Section top at Nammal, Abedah is constraint on base of LT1n									aj	1.75699	0.947481	0.482235	0.869604	1.01957	0.735992	0.891849
					constraints are section: Nammal, top <LT1n; Nammal, base LP0r hiatus; Abedah, top < LT1n; base abedah >LP2n.1n; top Tayuan <LP1r; base linshui >LP0r																								Etot=
					top of bed-7 Normal used for all section models																								0.00698559
	These not used for scaling			LT1n.2n				265.148							1.23989						sqrt(squared deviations from final chron position)/k chrons in section/ geomean of chron duration								Ds=
	but, used for age model			LT1n.1r				256.65							1.1434						Dj	0.143621	0.215427	0.193121	0.131481	0.141828	0.191413	0.0295352	0.149489
	minor sub-chron			UP3n.2n		209.593					215.704		0.609088					0.678475		geomean of chron duration, Gj		0.0525941	0.0434038	0.0656558	0.0690637	0.0556514	0.041241	0.0315725
	not used for scaling			UP3n.1r		209.027					215.005		0.602661					0.670539		TPj is prob for paired t-test, 2 -tailed		0.898905	0.961302	0.885399	0.413051	0.186592	0.350683	0.355918
																		we exclude fixed pts for Dj, Tp calc

## Sheet: Cambrian
	late Cambrian to lowest Ordovician
		Table M.1: coreldraw mm showing chron positions on manual drawn chart					Table M.2: Scaled values anchored to points in blue
		position of the base of each chron
	chron	Tangchan	Black Mt	Kulyumbe	chron		Tangchan	Black Mt	Kulyumbe		chron
	LO1r.ar	174.485			LO1r.ar		1.02302				LO1r.ar
	LO1r.an	172.896			LO1r.an		1.01176				LO1r.an
	LO1r	171.132	171.238	171.387	LO1r		0.999248	1	1		LO1r
	LO1n.3n		160.347		LO1n.3n			0.922784			LO1n.3n
	LO1n.2r		158.601		LO1n.2r			0.910404			LO1n.2r
	LO1n.2n	152.629	157.091	158.31	LO1n.2n		0.868063	0.899699	0.907383		LO1n.2n
	LO1n.1r	150.567	151.902		LO1n.1r		0.853444	0.862909			LO1n.1r
	LO1n.1n		150.435		LO1n.1n			0.852508			LO1n.1n
	FU4r		141.064	148.548	FU4r			0.786068	0.838244		FU4r
	FU4n.3n	139.18	139.118	135.272	FU4n.3n		0.772711	0.772271	0.744217		FU4n.3n
	FU4n.2r	137.098	136.92	134.913	FU4n.2r		0.75795	0.756688	0.741675		FU4n.2r
	FU4n.2n	136.38	136.015	134.287	FU4n.2n		0.752859	0.750271	0.737241		FU4n.2n
	FU4n.1r		129.397	132.712	FU4n.1r			0.70335	0.726086		FU4n.1r
	FU4n.1n		127.99	131.461	FU4n.1n			0.693374	0.717226		FU4n.1n
	FU3r		123.227		FU3r			0.659605			FU3r
	FU3n		120.998	120.763	FU3n			0.643802	0.641458		FU3n
	FU2r		105.166		FU2r			0.531554			FU2r
	FU2n		98.681		FU2n			0.485576			FU2n
	FU1r.2r			94.117	FU1r.2r				0.452739		FU1r.2r
	FU1r.1n			92.767	FU1r.1n				0.443177		FU1r.1n
	FU1r.1r			57.909	FU1r.1r				0.196297		FU1r.1r
	FU1n			52.506	FU1n				0.158031		FU1n
	mC1r			30.193	mC1r				0		mC1r
	mC1n.3n			27.22	mC1n.3n				-0.0210561		mC1n.3n
	mC1n.2r			26.165	mC1n.2r				-0.0285281		mC1n.2r
	mC1n.2n			25.025	mC1n.2n				-0.0366021		mC1n.2n
	mC1n.1r			23.993	mC1n.1r				-0.0439112		mC1n.1r
	mC1n.1n			22.076	mC1n.1n				-0.0574883		mC1n.1n
	top	196.754	173.482	171.986		top		1.01591
	base	131.462	76.395	22.076		base	0.717991	0.327569
	mid1					mid1
			constraints using section top: black Mt <LO1r.an
			Constraints using section base: Blk Mt > FU1r.2r; Tangchan >FU4n.1r
			Constraints mid section:

## Sheet: Carboniferous
	Carboniferous
		Table M.1: coreldraw mm showing chron positions on manual drawn chart								Table M.2: Scaled values anchored to points in blue
		position of the base of each chron					values anchored to base of OR3n, and OR10n
	chron	Minudie	Maringouin	U-Pottsville	L-Pottsville	U-Lavelle	L-Lavelle	chron		Minudie	Maringouin	U-Pottsville	L-Pottsville	U-Lavelle	L-Lavelle	chron
	MI7n.3n			275.491		274.461		MI7n.3n				1.00557		1		MI7n.3n
	MI7n.2r	271.195		271.359		271.389		MI7n.2r		0.982354		0.98324		0.983402		MI7n.2r
	MI7n.2n	257.461	256.813	260.484		258.488		MI7n.2n		0.908148	0.904647	0.924481		0.913697		MI7n.2n
	MI7n.1r	255.143	255.392					MI7n.1r		0.895624	0.896969					MI7n.1r
	MI7n.1n	252.088	254.371					MI7n.1n		0.879117	0.891452					MI7n.1n
	MI6r	240.54	240.318	235.308		235.201		MI6r		0.816722	0.815523	0.788454		0.787876		MI6r
	MI6n	216.663	213.057	213.085				MI6n		0.687713	0.66823	0.668381				MI6n
	MI5r		194.869					MI5r			0.569959					MI5r
	MI5n.2n		189.769		190.031			MI5n.2n			0.542403		0.543819			MI5n.2n
	MI5n.1r		182.678		185.646			MI5n.1r			0.50409		0.520126			MI5n.1r
	MI5n.1n		179.191		183.013			MI5n.1n			0.48525		0.5059			MI5n.1n
	MI4r		167.243		170.003			MI4r			0.420694		0.435606			MI4r
	MI4n.3n		161.545		165.969			MI4n.3n			0.389907		0.41381			MI4n.3n
	MI4n.2r		156.425		156.465			MI4n.2r			0.362243		0.362459			MI4n.2r
	MI4n.2n				152.559			MI4n.2n					0.341355			MI4n.2n
	MI4n.1r				148.94			MI4n.1r					0.321801			MI4n.1r
	MI4n.1n				146.071			MI4n.1n					0.3063			MI4n.1n
	MI3r				138.127			MI3r					0.263378			MI3r
	MI3n.2n				131.52		129.774	MI3n.2n					0.22768		0.218246	MI3n.2n
	MI3n.1r				129.836		128.729	MI3n.1r					0.218581		0.2126	MI3n.1r
	MI3n.1n				125.335		125.362	MI3n.1n					0.194262		0.194408	MI3n.1n
	MI2r				114.425		118.031	MI2r					0.135314		0.154798	MI2r
	MI2n.3n				112.572		112.595	MI2n.3n					0.125303		0.125427	MI2n.3n
	MI2n.2r				109.665		109.555	MI2n.2r					0.109596		0.109002	MI2n.2r
	MI2n.2n				108.07		107.423	MI2n.2n					0.100978		0.0974822	MI2n.2n
	MI2n.1r						102.838	MI2n.1r							0.0727091	MI2n.1r
	MI2n.1n						99.828	MI2n.1n							0.0564459	MI2n.1n
	MI1r.3r						94.281	MI1r.3r							0.026475	MI1r.3r
	MI1r.2n						93.345	MI1r.2n							0.0214178	MI1r.2n
	MI1r.2r						90.318	MI1r.2r							0.00506268	MI1r.2r
	MI1r.1n						89.381	MI1r.1n							0	MI1r.1n
	top	274.731	270.861	288.005	193.209	287.208	133.274		top	1.00146	0.980549	1.07318	0.56099	1.06887	0.237157
	base	208.551	146.793		100.949		74.079		base	0.643884	0.310201		0.0625027		-0.0826778
	mid1								mid1
							constraints using section top: Minudie <MI17n.3n; L-Potts <MI5r; L-lavelle <MI3r
							Constraints using section base: Marin >MI4n.2n; L-potts> MI2n.1r
							Constraints mid section:
